# Supplementary material for: Genetic characteristics of non-familial epilepsy
Source: PeerJ. 2019 Dec 19;7:e8278. doi: 10.7717/peerj.8278 (PMC6925949; doi:10.7717/peerj.8278)
Supplement: Supplemental Information 2 [file peerj-07-8278-s002.xlsx]

## Sheet: Sheet1
Gender	Current_Age	Pt_ID	Chromosome	POS	HGMD	OMIM	Sz_pubmed	Gene_Name	HGVS.c	HGVS.p	REF_AA	ALT_AA	HGVS.c	ACMGG	ACMGG_criteria	AED_Refractory	AED_AE	Epilpesy_Op	SzOnset_Age	SzFreq_Y	Febrile_seizure	Staus_epilepticus	Sz_Class	Brain imaging	Family_History	EEG finding	EEG_finding_1
M	51	JN036	chr5	89,977,183	no	febrile sz/Usher syndrome	myoclonic epilepsy, SUDEP	ADGRV1	c.5576A>G	p.His1859Arg	H	R	c.5576A>G	ps4, pm6, pp3, PP5	Likely pathogenic	No	No	No	41	0	Yes	No	Complex Partial, Secondary GTC	Encephalomalacic change in left frontal lobe d/t R/O prev. traum or R/O sparganosis	No	Slow only	LRE
F	25	JN023	chr5	89,977,183	no	febrile sz/Usher syndrome	myoclonic epilepsy, SUDEP	ADGRV1	c.5576A>G	p.His1859Arg	H	R	c.5576A>G	ps4, pm6, pp3, PP5	Likely pathogenic	Yes	Yes	No	5	22	Yes	No	기타, Complex Partial, Primary GTC	Rt. HS	No	Spike-wave complex	LRE
F	56	DK066	chr5	89,977,183	no	febrile sz/Usher syndrome	myoclonic epilepsy, SUDEP	ADGRV1	c.5576A>G	p.His1859Arg	H	R	c.5576A>G	ps4, pm6, pp3, PP5	Likely pathogenic	No	No	No	46	0	No	NA	Primary GTC	WNL	No	Spike-wave complex	IGE
M	26	DK085	chr20	61,981,730	Known, functional, Sabatelli (2009) Hum Mol Genet 18, 3997, ALS not epilepsy	sroradic ALS	ADNFLE	CHRNA4	c.1033C>T	p.Arg345Cys	R	C	c.1033C>T	PS1, PS3, PM2, PM6,PP3	Pathogenic	No	No	No	12	0	No	NA	Complex Partial	WNL	No	Spike-wave complex	LRE
M	33	SU023	chr7	146,741,111	no	Cortical dysplasia-focal epilepsy syndrome/Autism	epilepsy with auditory features	CNTNAP2	c.515T>C	p.Ile172Thr	I	T	c.515T>C	PS4,PM6,PP3, PP5	Likely pathogenic	Yes	Yes	No	21	96	No	No	Complex Partial	FCD/polymicrogyria, Rt. Perisylvian cortex.	No	Spike-wave complex	LRE
M	38	JN041	chr7	148,112,574	no	Cortical dysplasia-focal epilepsy syndrome/Autism	epilepsy with auditory features	CNTNAP2	c.3862C>T	p.Arg1288Cys	R	C	c.3862C>T	PS4, PM6,PP3, PP5	Likely pathogenic	Yes	No	No	17	12	No	No	Complex Partial, Primary GTC	Cerebellar atrophy, mild dilatation of entire ventricle	No	Slow only	LRE
M	38	JN114	chr22	32,242,890	known, Epileptic spasms, late-onset	Epilepsy, familial focal, with variable foci 1	Epilepsy, familial focal, with variable foci 1	DEPDC5	c.3092C>A	p.Pro1031His	P	H	c.3092C>A	PS4, PM6,PP3,PP5	Likely pathogenic	No	No	No	11	0	No	No	Primary GTC	WNL	No	WNL	LRE
M	25	SU059	chr22	32,242,890	known, Epileptic spasms, late-onset	Epilepsy, familial focal, with variable foci 1	Epilepsy, familial focal, with variable foci 1	DEPDC5	c.3092C>A	p.Pro1031His	P	H	c.3092C>A	PS4, PM6,PP3,PP5	Likely pathogenic	Yes	No	No	20	15	No	No	Complex Partial	WNL	No	Spike-wave complex	LRE
F	26	DK023	chr22	32,215,100	DM, Epilepsy, familial focal with focal cortical dysplasia	Epilepsy, familial focal, with variable foci 1	Epilepsy, familial focal, with variable foci 1	DEPDC5	c.1759C>T	p.Arg587*	R	*	c.1759C>T	PVS1, PS3, PM2, PM6,PP3,PP5	Pathogenic	No	No	No	19	0	No	No	Complex Partial	WNL	No	excessive generalized theta slowing	LRE
M	36	JN172	chr6	52,319,049	R294H, JME	JME,JAE	JME,JAE	EFHC1	c.880C>T	p.Arg294Cys	R	C	c.880C>T	PS4, PM5,PP3, PP5	Likely pathogenic	No	No	No	32	0	Yes	No	Primary GTC	Encephalomalacic lesions in both anterior frontal lobes and left temporal lobe Evidence of Rt. Craniotomy	No	Spike-wave complex	LRE
M	22	JN086	chr5	161,495,029	no	CAE,FS	Dravet-like	GABRG2	c.24C>A	p.Ser8Arg	S	R	c.24C>A	PS4. PM6, PP3, PP5	Likely pathogenic	Yes	No	No	4	13	No	No	Primary GTC	S/P of Craniopharyngioma & Evidence of right frontal cranioplasty and Mild atrophy of right inferior frontal and superior temporal gyri	No	Spike-wave complex	LRE
M	68	JN167	chr5	161,495,029	no	CAE,FS	Dravet-like	GABRG2	c.24C>A	p.Ser8Arg	S	R	c.24C>A	PS4. PM6, PP3, PP5	Likely pathogenic	Yes	No	No	10	30	Yes	No	Complex Partial, Primary GTC	WNL	No	Spike-wave complex	LRE
M	24	SC009	chr5	45,695,898	DM, p.S100F, Epileptic encephalopathy, early infantile, Nava (2014) Nat Genet 46, 640	Epileptic encephalopathy, early infantile	early-onset epileptic encephalopathy	HCN1	c.298T>G	p.Ser100Ala	S	A	c.298T>G	PS4, PM5, PM6,PP3	Likely Pathogenic	No	No	No	15	0	No	No	Complex Partial, Secondary GTC	Diffuse gyrial atrophy, especially in both parietooccipital lobe. --> Secondary change d/t hypoxic insult	No	Spike-wave complex	LRE
F	52	JN134	chr20	47,990,709	no	Epileptic encephalopathy, early infantile	West syndrome, infantile-onset unspecified generalized epilepsy, myoclonic and photosensitive eyelid myoclonia epilepsy resembling Jeavons syndrome, Lennox-Gastaut syndrome, and focal epilepsy with prolonged occipital or clonic seizures, intellectual disability	KCNB1	c.1388T>C	p.Ile463Thr	I	T	c.1388T>C	PS4, PM6,PP3	Likely pathogenic	No	No	No	29	0	Yes	No	Primary GTC	Neuronal migration disorder	No	Spike-wave complex	LRE
M	25	SU059	chr9	138,670,613	no	EPILEPTIC ENCEPHALOPATHY, EARLY INFANTILE	nocturnal frontal lobe epilepsy (NFLE) and malignant migrating focal seizures of infancy (MMFSI),epilepsy of infancy with migrating focal seizures (EIMFS)	KCNT1	c.2674G>A	p.Glu892Lys	E	K	c.2674G>A	PS4, PM6,PP3,PP5	Likely pathogenic	Yes	No	No	20	15	No	No	Complex Partial	WNL	No	Spike-wave complex	LRE
F	65	JN224	chr12	42,858,215	no	Epilepsy, progressive myoclonic 1B	Progressive myoclonic epilepsy with ataxia, myoclonic epilepsy and autism spectrum disorder, neural tube defect, cleft palate	PRICKLE1	c.1621G>T	p.Ala541Ser	A	S	c.1621G>T	PS4, PM6,PP3,PP5	Likely pathogenic	No	No	No	55	0	No	No	Primary GTC	WNL	No	Slow only	LRE
M	60	JN072	chr12	42,858,215	no	Epilepsy, progressive myoclonic 1B	Progressive myoclonic epilepsy with ataxia, myoclonic epilepsy and autism spectrum disorder, neural tube defect, cleft palate	PRICKLE1	c.1621G>T	p.Ala541Ser	A	S	c.1621G>T	PS4, PM6,PP3. PP5	Likely pathogenic	Yes	No	No	33	12	Yes	No	Complex Partial	WNL	No	Spike-wave complex	LRE
M	34	YC009	chr12	42,858,215	no	Epilepsy, progressive myoclonic 1B	Progressive myoclonic epilepsy with ataxia, myoclonic epilepsy and autism spectrum disorder, neural tube defect, cleft palate	PRICKLE1	c.1621G>T	p.Ala541Ser	A	S	c.1621G>T	PS4, PM6,PP3. PP5	Likely pathogenic	Yes	No	No	2	50	Yes	No	Complex Partial, Secondary GTC	WNL	No	Spike-wave complex	LRE
F	44	SU018	chr7	103,276,733	known, Myoclonus with intellectual / developmental disability	Lissencephaly 2 (Norman-Roberts type), Epilepsy, familial temporal lobe, 7	autosomal-dominant lateral temporal lobe epilepsy	RELN	c.2252A>C	p.Lys751Thr	K	T	c.2252A>C	PS4, PM6,PP3,PP5	Likely pathogenic	Yes	Yes	No	7	30	No	No	Complex Partial, Secondary GTC	WNL	No	Spike-wave complex	LRE
F	44	DK021	chr7	103,197,510	DM, Myoclonus dystonia, Groen (2015) Mov Disord 30, 415	Lissencephaly 2 (Norman-Roberts type), Epilepsy, familial temporal lobe, 7	autosomal-dominant lateral temporal lobe epilepsy	RELN	c.5711C>T	p.Thr1904Met	T	M	c.5711C>T	PS4, PM6,PP3,PP5	Likely pathogenic	Yes	No	Yes	25	15	No	NA	Complex Partial, Secondary GTC	Rt HS	No	Spike-wave complex	LRE
M	37	JN056	chr7	103,197,510	DM, Myoclonus dystonia, Groen (2015) Mov Disord 30, 415	Lissencephaly 2 (Norman-Roberts type), Epilepsy, familial temporal lobe, 7	autosomal-dominant lateral temporal lobe epilepsy	RELN	c.5711C>T	p.Thr1904Met	T	M	c.5711C>T	PS4, PM6,PP3,PP5	Likely pathogenic	Yes	No	No	7	31	No	No	Complex Partial, Primary GTC	Multiple cortical and subcortical tubers with multiple tiny subependymal nodule in both lateral ventricle Imp) Tuberculous sclerosis	No	Spike-wave complex	LRE
M	30	JN168	chr2	166,894,321	DM, Dravet syndrome, Cetica (2017) Neurology 88, 1037	Epilepsy, generalized, with febrile seizures plus, type 2, Epileptic encephalopathy, early infantile, 6 (Dravet syndrome), Febrile seizures, familial, 3A	epilepsy with febrile seizures, Dravet syndrome	SCN1A	c.2911G>A	p.Val971Ile	V	I	c.2911G>A	PS4, PM6,PP3,PP5	Likely pathogenic	Yes	No	No	1	26	No	No	Complex Partial, Primary GTC, Simple Partial (Motor)	WNL	No	Spike-wave complex	LRE
M	43	KG012	chr2	166,894,321	DM, Dravet syndrome, Cetica (2017) Neurology 88, 1037	Epilepsy, generalized, with febrile seizures plus, type 2, Epileptic encephalopathy, early infantile, 6 (Dravet syndrome), Febrile seizures, familial, 3A	epilepsy with febrile seizures, Dravet syndrome	SCN1A	c.2911G>A	p.Val971Ile	V	I	c.2911G>A	PS4, PM6,PP3,PP5	Likely pathogenic	Yes	Yes	No	38	24	No	No	Complex Partial, Secondary GTC	Traumatic brain injury	No	Slow only, no IGE	LRE
F	43	JN129	chr2	166,903,464	no	Epilepsy, generalized, with febrile seizures plus, type 2, Epileptic encephalopathy, early infantile, 6 (Dravet syndrome), Febrile seizures, familial, 3A	epilepsy with febrile seizures, Dravet syndrome	SCN1A	c.1193C>T	p.Thr398Met	T	M	c.1193C>T	PS4, PM6,PP3., PP5	Likely pathogenic	Yes	No	No	29	87	No		Complex Partial, Primary GTC, Secondary GTC	Both HS )	No	Independent spike at Bilateral F-T	LRE
F	54	JN046	chr2	166,850,785	DM, RASMUSSEN, Ohmori (2008) Epilepsia 49, 521 Kobayashi (2010) Epilepsy Res 91: 143 Lim (2011) Seizure 20: 789	Epilepsy, generalized, with febrile seizures plus, type 2, Epileptic encephalopathy, early infantile, 6 (Dravet syndrome), Febrile seizures, familial, 3A	epilepsy with febrile seizures, Dravet syndrome	SCN1A	c.4723C>T	p.Arg1575Cys	R	C	c.4723C>T	PM2, PM6,PP3,PP5	Likely pathogenic	No	No	No	16	0	No	No	Complex Partial	WNL	No	WNL	LRE
F	53	JN166	chr2	166,850,785	DM, RASMUSSEN, Ohmori (2008) Epilepsia 49, 521 Kobayashi (2010) Epilepsy Res 91: 143 Lim (2011) Seizure 20: 789	Epilepsy, generalized, with febrile seizures plus, type 2, Epileptic encephalopathy, early infantile, 6 (Dravet syndrome), Febrile seizures, familial, 3A	epilepsy with febrile seizures, Dravet syndrome	SCN1A	c.4723C>T	p.Arg1575Cys	R	C	c.4723C>T	PM2, PM6,PP3,PP5	Likely pathogenic	No	No	No	48	0	No	No	Primary GTC	WNL	No	WNL	LRE
M	49	KH027	chr2	167,168,238	DM, Erythromelalgia, primary	Epilepsy, generalized, with febrile seizures plus, type 7, Febrile seizures, familial, 3B, {Dravet syndrome, modifier of}	genetic epilepsy with febrile seizures plus, Dravet syndrome, CAE, Dravet	SCN9A	c.29A>G	p.Gln10Arg	Q	R	c.1922A>G	PS4, PM6,PP3, PP5	Likely pathogenic	Yes	No	No	10	50	NA	No	Complex Partial, Secondary GTC	WNL	No	Spike-wave complex	LRE
M	51	JN036	chr9	135,772,927	DM?, Tuberous sclerosis	Focal Cortical dysplasia type II,somatic, Lymphangioleiomyomatosis, Tuberous Sclerosis-I	Seizure onset in infancy, focal seizure, epileptic spasm, Multifocal seizure, Drop attack	TSC1	c.2696C>G	p.Thr899Ser	T	S	c.2696C>G	PS4, PM6,PP3,PP5	Likely pathogenic	No	No	No	41	0	Yes	No	Complex Partial, Secondary GTC	Encephalomalacic change in left frontal lobe d/t R/O prev. traum or R/O sparganosis	No	Slow only	LRE
M	33	SU023	chr9	135,772,927	DM?, Tuberous sclerosis	Focal Cortical dysplasia type II,somatic, Lymphangioleiomyomatosis, Tuberous Sclerosis-I	Seizure onset in infancy, focal seizure, epileptic spasm, Multifocal seizure, Drop attack	TSC1	c.2696C>G	p.Thr899Ser	T	S	c.2696C>G	PS4, PM6,PP3,PP5	Likely pathogenic	Yes	Yes	No	21	96	No	No	Complex Partial	FCD/polymicrogyria, Rt. Perisylvian cortex.	No	Spike-wave complex	LRE
F	45	KH015	chr9	135,776,993	no	Focal Cortical dysplasia type II,somatic, Lymphangioleiomyomatosis, Tuberous Sclerosis-I	Seizure onset in infancy, focal seizure, epileptic spasm, Multifocal seizure, Drop attack	TSC1	c.2485A>C	p.Ser829Arg	S	R	c.2485A>C	PS4, PM6,PP3,PP5	Likely pathogenic	No	Yes	No	37	0	No	No	Secondary GTC	Lt HS	No	WNL	LRE
M	40	SU036	chr9	135,776,993	no	Focal Cortical dysplasia type II,somatic, Lymphangioleiomyomatosis, Tuberous Sclerosis-I	Seizure onset in infancy, focal seizure, epileptic spasm, Multifocal seizure, Drop attack	TSC1	c.2485A>C	p.Ser829Arg	S	R	c.2485A>C	PS4, PM6,PP3,PP5	Likely pathogenic	Yes	No	No	1	100	No	No	Complex Partial	1. Subependymal heterotopia in both lateral ventricles --> periventricular diffuse type, most likely 2. Cerebellar atrophy --> probably due to AED	No	Spike-wave complex	LRE
F	65	JN224	chr9	135,771,689	no	Focal Cortical dysplasia type II,somatic, Lymphangioleiomyomatosis, Tuberous Sclerosis-I	Seizure onset in infancy, focal seizure, epileptic spasm, Multifocal seizure, Drop attack	TSC1	c.3428C>T	p.Pro1143Leu	P	L	c.3428C>T	PS4, PM6,PP3,PP5	Likely pathogenic	No	No	No	55	0	No	No	Primary GTC	WNL	No	Slow only	LRE
F	31	JN006	chr16	2,135,247	no	Focal cortical dyplasia, type II, somatic, Lymphangioleiomyomatosis, somatic, Tuberous sclerosis-7	Refractory epilepsy, infantile spasm, Multifocal seizure, Epileptic spasm	TSC2	c.4586G>A	p.Arg1529Gln	R	Q	c.4586G>A	PS4, PM6,PP3, PP5	Likely pathogenic	No	No	No	18	0	No	No	Secondary GTC	WNL	No	Slow only	LRE
F	42	KH016	chr16	2,127,648	known, Tuberous sclerosis	Focal cortical dyplasia, type II, somatic, Lymphangioleiomyomatosis, somatic, Tuberous sclerosis-4	Refractory epilepsy, infantile spasm, Multifocal seizure, Epileptic spasm	TSC2	c.2887G>A	p.Val963Met	V	M	c.2887G>A	PS4, PM6, ,PP3, PP5, BS3	Likely pathogenic	Yes	Yes	No	34	12	No	No	Secondary GTC	Rt HA.	No	WNL	LRE
M	49	JN051	chr16	2,134,649	E1476K, Autism spectrum disorder	Focal cortical dyplasia, type II, somatic, Lymphangioleiomyomatosis, somatic, Tuberous sclerosis-3	Refractory epilepsy, infantile spasm, Multifocal seizure, Epileptic spasm	TSC2	c.4426G>C	p.Glu1476Gln	E	Q	c.4426G>C	PS4, PM5, PM6,PP3,PP5	Pathogenic	Yes	No	No	28	40	No	No	Complex Partial, Primary GTC, Secondary GTC	Lt. HS (+)	No	Spike-wave complex	LRE
F	64	EW001	chr16	2,134,692	no	Focal cortical dyplasia, type II, somatic, Lymphangioleiomyomatosis, somatic, Tuberous sclerosis-6	Refractory epilepsy, infantile spasm, Multifocal seizure, Epileptic spasm	TSC2	c.4469A>G	p.Glu1490Gly	E	G	c.4469A>G	PM2, PM6,PP3,PP5	Likely pathogenic	Yes	No	No	8	24	No	No	Complex Partial, Secondary GTC	Rt.HS, Right frontal DVA	No	Spike-wave complex	LRE
M	37	JN056	chr16	2,129,146	known, Tuberous sclerosis	Focal cortical dyplasia, type II, somatic, Lymphangioleiomyomatosis, somatic, Tuberous sclerosis-5	Refractory epilepsy, infantile spasm, Multifocal seizure, Epileptic spasm	TSC2	c.3080T>C	p.Leu1027Pro	L	P	c.3080T>C	PM2, PM6,PP3,PP5	Likely pathogenic	Yes	No	No	7	31	No	No	Complex Partial, Primary GTC	Multiple cortical and subcortical tubers with multiple tiny subependymal nodule in both lateral ventricle Imp) Tuberculous sclerosis	No	Spike-wave complex	LRE
